# Supplementary material for: Extending the R number by applying hyperparameters of Log Gaussian Cox process models in an epidemiological context to provide insights into COVID-19 positivity in the City of Edinburgh and in students residing at Edinburgh University
Source: PLoS One. 2023 Nov 21;18(11):e0291348. doi: 10.1371/journal.pone.0291348 (PMC10662770; doi:10.1371/journal.pone.0291348)
Supplement: S1 Data — (ZIP) [file pone.0291348.s004.zip]

Archive with 9 entries (8 files):
- SG_IntermediateZoneBdry_2011/SG_IntermediateZone_Bdry_2011/
- SG_IntermediateZoneBdry_2011/SG_IntermediateZone_Bdry_2011/SG_IntermediateZone_Bdry_2011.cpg
- SG_IntermediateZoneBdry_2011/SG_IntermediateZone_Bdry_2011/SG_IntermediateZone_Bdry_2011.dbf
- SG_IntermediateZoneBdry_2011/SG_IntermediateZone_Bdry_2011/SG_IntermediateZone_Bdry_2011.prj
- SG_IntermediateZoneBdry_2011/SG_IntermediateZone_Bdry_2011/SG_IntermediateZone_Bdry_2011.sbn
- SG_IntermediateZoneBdry_2011/SG_IntermediateZone_Bdry_2011/SG_IntermediateZone_Bdry_2011.sbx
- SG_IntermediateZoneBdry_2011/SG_IntermediateZone_Bdry_2011/SG_IntermediateZone_Bdry_2011.shp
- SG_IntermediateZoneBdry_2011/SG_IntermediateZone_Bdry_2011/SG_IntermediateZone_Bdry_2011.shp.xml
- SG_IntermediateZoneBdry_2011/SG_IntermediateZone_Bdry_2011/SG_IntermediateZone_Bdry_2011.shx
