# Supplementary material for: Extending the R number by applying hyperparameters of Log Gaussian Cox process models in an epidemiological context to provide insights into COVID-19 positivity in the City of Edinburgh and in students residing at Edinburgh University
Source: PLoS One. 2023 Nov 21;18(11):e0291348. doi: 10.1371/journal.pone.0291348 (PMC10662770; doi:10.1371/journal.pone.0291348)
Supplement: S1 Data — (ZIP) [file pone.0291348.s004.zip › SG_IntermediateZoneBdry_2011/SG_IntermediateZone_Bdry_2011/SG_IntermediateZone_Bdry_2011.shp.xml]

<?xml version="1.0" encoding="UTF-8"?>
<metadata xml:lang="en"><Esri><CreaDate>20210527</CreaDate><CreaTime>12324300</CreaTime><ArcGISFormat>1.0</ArcGISFormat><SyncOnce>TRUE</SyncOnce><DataProperties><lineage><Process ToolSource="c:\program files (x86)\arcgis\desktop10.6\ArcToolbox\Toolboxes\Data Management Tools.tbx\CalculateField" Date="20210514" Time="094459">CalculateField SG_IntermediateZone_Bdry_2011 temp [StdAreaKm2] VB #</Process><Process ToolSource="c:\program files (x86)\arcgis\desktop10.6\ArcToolbox\Toolboxes\Data Management Tools.tbx\CalculateField" Date="20210514" Time="094940">CalculateField SG_IntermediateZone_Bdry_2011 StdAreaKm2 [temp] VB #</Process><Process ToolSource="c:\program files (x86)\arcgis\desktop10.6\ArcToolbox\Toolboxes\Data Management Tools.tbx\CalculateField" Date="20210519" Time="114318">CalculateField SG_IntermediateZone_Bdry_2011 StdAreaKm2 0 VB #</Process></lineage></DataProperties></Esri></metadata>
