# Supplementary material for: Extending the R number by applying hyperparameters of Log Gaussian Cox process models in an epidemiological context to provide insights into COVID-19 positivity in the City of Edinburgh and in students residing at Edinburgh University
Source: PLoS One. 2023 Nov 21;18(11):e0291348. doi: 10.1371/journal.pone.0291348 (PMC10662770; doi:10.1371/journal.pone.0291348)
Supplement: S2 Data — (ZIP) [file pone.0291348.s005.zip]

Archive with 1 entries (1 files):
- S7 Excel file Community level COVID-19 data.csv
